# Supplementary material for: Uncovering Harmonization Potential in Health Care Data Through Iterative Refinement of Fast Healthcare Interoperability Resources Profiles Based on Retrospective Discrepancy Analysis: Case Study
Source: JMIR Med Inform. 2024 Jul 23;12:e57005. doi: 10.2196/57005 (PMC11303887; doi:10.2196/57005)
Supplement: Multimedia Appendix 1 [file medinform_v12i1e57005_app1.xlsx]

## Sheet: Tabelle1
loinc_code	expected unit by the FDPG	Number of sites matching expected unit	most common derivation	Number of sites with most common derivation	2nd most common derivation	Number of sites with 2nd most common derivation	3rd most common derivation	number of sites with 3rd most common derivation	4th most common derivation	number of sites with 4th most common derivation	5th most common derivation	number of sites with 5th most common derivation	6th most common derivation	number of sites with 6th most common derivation	total derivation count	Number of variations	Are all derivations multiples of 10?	Number of derivations which are not multiples of 10
2601-3	mmol/L	9	mMoL/L	1		0		0		0		0		0	1	1	yes	0
2458-8	mg/dL	4	g/L	8		0		0		0		0		0	8	1	yes	0
2143-6	ug/dL	4	g/dL	1		0		0		0		0		0	1	1	yes	0
26444-0	10*3/uL	3		0		0	10*9/L	1		0		0		0	1	1	yes	0
26454-9	10*3/uL	2	/uL	2	10*9/L	2		0	G/L	1	10*6/L	1		0	6	4	yes	0
2191-5	ug/dL	5	ng/mL	1	ug/mL	1	g/dL	1		0		0		0	3	3	yes	0
2888-6	g/dL	3	mg/L	5	g/L	3	mg/dL	1		0		0		0	9	3	yes	0
10839-9	ng/mL	2	ug/L	2	ng/L	1	pg/mL	1		0		0		0	4	3	yes	0
721-1	g/dL	0	mg/L	4	mg/dL	3	g/L	2		0		0		0	9	3	yes	0
83088-5	ug/dL	0	ug/dL	1	ng/mL	1	ug/L	1		0		0		0	3	3	yes	0
48067-3				0	ng/mL	1	mg/L	1		0		0		0	2	2	yes	0
3040-3	U/L	7		0	U/L	1	pg/mL	1		0		0		0	2	2	yes	0
26515-7	10*3/uL	6	10*9/L	2	G/L	1		0		0		0		0	3	2	yes	0
47275-3	ug/L	6		0	g/L	1	ng/mL	1		0		0		0	2	2	yes	0
4498-2	mg/dL	5	g/L	5	mg/L	1		0		0		0		0	6	2	yes	0
2880-3	mg/dL	4	mg/L	7	g/L	1		0		0		0		0	8	2	yes	0
2639-3	ug/L	4	ng/mL	5		0	g/L	1		0		0		0	6	2	yes	0
20578-1	ug/mL	4	mg/L	4	g/mL	1		0		0		0		0	5	2	yes	0
6690-2	10*3/uL	4		0	10*9/L	2		0	/uL	1		0		0	3	2	yes	0
57371-7	ug/L	4	ug/L	2	ng/mL	1		0		0		0		0	3	2	yes	0
1751-7	g/dL	3	g/L	8	mg/dL	1		0		0		0		0	9	2	yes	0
1746-7	mg/dL	3	mg/L	6	g/L	1		0		0		0		0	7	2	yes	0
26449-9	10*3/uL	3		0	10*3/L	1		0		0		0	10*9/L	1	2	2	yes	0
63557-3	[IU]/L	3		0	[iU]/mL	1	[IU]/mL	1		0		0		0	2	2	yes	0
1835-8	g/L	2	g/L	2	mg/dL	1		0		0		0		0	3	2	yes	0
2998-3	ug/dL	1	ug/L	3	g/L	1		0		0		0		0	4	2	yes	0
791-4	10*3/uL	1	10*9/L	2	/uL	1		0		0		0		0	3	2	yes	0
6598-7	ug/L	1	ng/L	1	pg/mL	1		0		0		0		0	2	2	yes	0
83122-2	ng/dL	1	pg/mL	1	ng/L	1		0		0		0		0	2	2	yes	0
1989-3	pg/mL	0	ng/mL	9	ug/L	1		0		0		0		0	10	2	yes	0
30471-7	mg/mL	0	mg/L	4	ug/mL	3		0		0		0		0	7	2	yes	0
26881-3	pg/mL	14	ng/L	1		0		0		0		0		0	1	1	yes	0
2823-3	mmol/L	10	mMoL/L	1		0		0		0		0		0	1	1	yes	0
2039-6	ng/mL	9	ug/L	1		0		0		0		0		0	1	1	yes	0
2075-0	mmol/L	9	mMoL/L	1		0		0		0		0		0	1	1	yes	0
2000-8	mmol/L	9	mMoL/L	1		0		0		0		0		0	1	1	yes	0
2284-8	ng/mL	9	ug/L	1		0		0		0		0		0	1	1	yes	0
2157-6	U/L	8		0	U/L	1		0		0		0		0	1	1	yes	0
2951-2	mmol/L	8	mMoL/L	1		0		0		0		0		0	1	1	yes	0
2520-5	mmol/L	8	mMoL/L	1		0		0		0		0		0	1	1	yes	0
1988-5	mg/L	7	mg/dL	3		0		0		0		0		0	3	1	yes	0
20570-8	%	7	L/L	2		0		0		0		0		0	2	1	yes	0
3024-7	ng/dL	7	ng/L	1		0		0		0		0		0	1	1	yes	0
14804-9	U/L	7	U/L	1		0		0		0		0		0	1	1	yes	0
3051-0	pg/mL	7	ng/L	1		0		0		0		0		0	1	1	yes	0
2498-4	ug/dL	7	g/dL	1		0		0		0		0		0	1	1	yes	0
6768-6	U/L	7		0	U/L	1		0		0		0		0	1	1	yes	0
1742-6	U/L	7		0	U/L	1		0		0		0		0	1	1	yes	0
3255-7	mg/dL	6	g/L	8		0		0		0		0		0	8	1	yes	0
2885-2	g/dL	6	g/L	8		0		0		0		0		0	8	1	yes	0
5643-2	mg/dL	6	g/L	4		0		0		0		0		0	4	1	yes	0
33959-8	ng/mL	6	ug/L	3		0		0		0		0		0	3	1	yes	0
2742-5	U/L	6	U/L	1		0		0		0		0		0	1	1	yes	0
2161-8	mg/dL	6	g/L	1		0		0		0		0		0	1	1	yes	0
2857-1	ng/mL	6	ug/L	1		0		0		0		0		0	1	1	yes	0
2324-2	U/L	6		0	U/L	1		0		0		0		0	1	1	yes	0
2465-3	mg/dL	5	g/L	8		0		0		0		0		0	8	1	yes	0
3034-6	mg/dL	5	g/L	8		0		0		0		0		0	8	1	yes	0
4542-7	mg/dL	5	g/L	7		0		0		0		0		0	7	1	yes	0
2472-9	mg/dL	5	g/L	7		0		0		0		0		0	7	1	yes	0
3559-2	ug/L	5	ng/mL	6		0		0		0		0		0	6	1	yes	0
2464-6	mg/dL	5	mg/L	5		0		0		0		0		0	5	1	yes	0
2276-4	ng/mL	5	ug/L	2		0		0		0		0		0	2	1	yes	0
2484-4	ng/mL	5	ug/L	2		0		0		0		0		0	2	1	yes	0
789-8	10*6/uL	5	10*12/L	2		0		0		0		0		0	2	1	yes	0
10886-0	ng/mL	5	ug/L	1		0		0		0		0		0	1	1	yes	0
2986-8	ng/dL	5	ug/L	1		0		0		0		0		0	1	1	yes	0
1925-7	mmol/L	5	mMoL/L	1		0		0		0		0		0	1	1	yes	0
6298-4	mmol/L	5	mMoL/L	1		0		0		0		0		0	1	1	yes	0
2947-0	mmol/L	5	mMoL/L	1		0		0		0		0		0	1	1	yes	0
4548-4	%	5	mmol/mol	1		0		0		0		0		0	1	1	yes	0
1952-1	ug/mL	4	mg/L	6		0		0		0		0		0	6	1	yes	0
2457-0	mg/dL	4	mg/L	4		0		0		0		0		0	4	1	yes	0
4485-9	mg/dL	4	g/L	4		0		0		0		0		0	4	1	yes	0
1747-5	g/dL	4	g/L	3		0		0		0		0		0	3	1	yes	0
33762-6	pg/mL	4	ng/L	3		0		0		0		0		0	3	1	yes	0
3968-5	ug/mL	4	mg/L	3		0		0		0		0		0	3	1	yes	0
4086-5	ug/mL	4	mg/L	3		0		0		0		0		0	3	1	yes	0
26464-8	10*3/uL	4	10*9/L	2		0		0		0		0		0	2	1	yes	0
26465-5	/uL	4	10*6/L	2		0		0		0		0		0	2	1	yes	0
2367-1	U/L	4	U/L	1		0		0		0		0		0	1	1	yes	0
3520-4	ng/mL	4	ug/L	1		0		0		0		0		0	1	1	yes	0
786-4	g/dL	4	g/L	1		0		0		0		0		0	1	1	yes	0
50210-4	mL/min/{1.73_m2}	4	mL/min	1		0		0		0		0		0	1	1	yes	0
2243-4	pg/mL	4	ng/L	1		0		0		0		0		0	1	1	yes	0
41650-3	mmol/L	4	mMoL/L	1		0		0		0		0		0	1	1	yes	0
32717-1	mmol/L	4	mMoL/L	1		0		0		0		0		0	1	1	yes	0
55805-6	ug/L	4	ng/mL	1		0		0		0		0		0	1	1	yes	0
59261-8	%	3	mmol/mol	7		0		0		0		0		0	7	1	yes	0
3013-0	ng/dL	3	ng/mL	6		0		0		0		0		0	6	1	yes	0
15060-7	ug/L	3	ng/mL	4		0		0		0		0		0	4	1	yes	0
33415-1	mg/dL	3	mg/L	4		0		0		0		0		0	4	1	yes	0
2881-1	g/dL	3	g/L	4		0		0		0		0		0	4	1	yes	0
5385-0	[IU]/L	3	U/L	3		0		0		0		0		0	3	1	yes	0
4477-6	mg/dL	3	g/L	3		0		0		0		0		0	3	1	yes	0
2471-1	mg/dL	3	mg/L	3		0		0		0		0		0	3	1	yes	0
2731-8	pg/mL	3	ng/L	2		0		0		0		0		0	2	1	yes	0
67151-1	ng/L	3	pg/mL	2		0		0		0		0		0	2	1	yes	0
704-7	10*3/uL	3	10*9/L	2		0		0		0		0		0	2	1	yes	0
742-7	10*3/uL	3	10*9/L	2		0		0		0		0		0	2	1	yes	0
711-2	10*3/uL	3	10*9/L	2		0		0		0		0		0	2	1	yes	0
751-8	10*3/uL	3	10*9/L	2		0		0		0		0		0	2	1	yes	0
4544-3	%	3	L/L	2		0		0		0		0		0	2	1	yes	0
1763-2	ng/dL	3	ng/L	1		0		0		0		0		0	1	1	yes	0
2519-7	mmol/L	3	mg/dL	1		0		0		0		0		0	1	1	yes	0
26474-7	10*3/uL	3		0	/uL	1		0		0		0		0	1	1	yes	0
2350-7	mg/dL	3	g/L	1		0		0		0		0		0	1	1	yes	0
26484-6	10*3/uL	3		0		0	10*9/L	1		0		0		0	1	1	yes	0
2518-9	mmol/L	3	mMoL/L	1		0		0		0		0		0	1	1	yes	0
2469-5	mg/dL	2	g/L	5		0		0		0		0		0	5	1	yes	0
61151-7	g/dL	2	g/L	3		0		0		0		0		0	3	1	yes	0
777-3	10*3/uL	2	10*9/L	3		0		0		0		0		0	3	1	yes	0
2865-4	g/dL	2	g/L	3		0		0		0		0		0	3	1	yes	0
2868-8	g/dL	2	g/L	3		0		0		0		0		0	3	1	yes	0
2874-6	g/dL	2	g/L	3		0		0		0		0		0	3	1	yes	0
74097-7	ng/mL	2	ug/L	3		0		0		0		0		0	3	1	yes	0
14957-5	mg/dL	2	mg/L	2		0		0		0		0		0	2	1	yes	0
26453-1	10*6/uL	2	10*12/L	2		0		0		0		0		0	2	1	yes	0
75241-0	ng/mL	2	ug/L	2		0		0		0		0		0	2	1	yes	0
5763-8	ug/mL	2	ug/dL	2		0		0		0		0		0	2	1	yes	0
83112-3	ng/mL	2	ug/L	2		0		0		0		0		0	2	1	yes	0
53115-2	10*3/uL	2	10*9/L	2		0		0		0		0		0	2	1	yes	0
30239-8	U/L	2	U/L	1		0		0		0		0		0	1	1	yes	0
26455-6	10*3/uL	2		0	/uL	1		0		0		0		0	1	1	yes	0
26499-4	10*3/uL	2		0		0		0		0	10*9/L	1		0	1	1	yes	0
708-8	10*3/uL	2		0	10*9/L	1		0		0		0		0	1	1	yes	0
23860-0	10*3/uL	2		0	10*9/L	1		0		0		0		0	1	1	yes	0
748-4	10*3/uL	2		0	10*9/L	1		0		0		0		0	1	1	yes	0
2862-1	g/dL	2	g/L	1		0		0		0		0		0	1	1	yes	0
24103-4	10*3/uL	2		0		0	10*9/L	1		0		0		0	1	1	yes	0
743-5	10*3/uL	2		0		0	10*9/L	1		0		0		0	1	1	yes	0
10552-8	ug/L	2	ng/mL	1		0		0		0		0		0	1	1	yes	0
739-3	10*3/uL	2		0	10*9/L	1		0		0		0		0	1	1	yes	0
83107-3	pg/mL	2	ng/L	1		0		0		0		0		0	1	1	yes	0
83127-1	pg/mL	2	ng/L	1		0		0		0		0		0	1	1	yes	0
32731-2	g/dL	2	g/L	1		0		0		0		0		0	1	1	yes	0
32730-4	g/dL	2	g/L	1		0		0		0		0		0	1	1	yes	0
15212-4	U/dL	2		0	U/L	1		0		0		0		0	1	1	yes	0
5804-0	mg/dL	2	mg/L	1		0		0		0		0		0	1	1	yes	0
3074-2	pg/mL	2	ng/L	1		0		0		0		0		0	1	1	yes	0
83116-4	ng/mL	2	ug/L	1		0		0		0		0		0	1	1	yes	0
83109-9	ng/mL	2	ug/L	1		0		0		0		0		0	1	1	yes	0
30552-4	ug/L	2	ng/mL	1		0		0		0		0		0	1	1	yes	0
2697-1	ug/L	1	ng/mL	5		0		0		0		0		0	5	1	yes	0
6948-4	ug/mL	1	mg/L	3		0		0		0		0		0	3	1	yes	0
20567-4	ng/mL	1	ug/L	2		0		0		0		0		0	2	1	yes	0
83085-1	ng/mL	1	ug/L	2		0		0		0		0		0	2	1	yes	0
83113-1	ng/mL	1	ug/L	2		0		0		0		0		0	2	1	yes	0
26466-3	10*3/uL	1		0	/uL	1		0		0		0		0	1	1	yes	0
51584-1	10*3/uL	1		0		0	10*9/L	1		0		0		0	1	1	yes	0
83106-5	ug/L	1	ng/mL	1		0		0		0		0		0	1	1	yes	0
715-3	/uL	1		0		0		0	10*9/L	1		0		0	1	1	yes	0
6942-7	g/dL	1	mg/L	1		0		0		0		0		0	1	1	yes	0
763-3	10*3/uL	1		0	10*9/L	1		0		0		0		0	1	1	yes	0
768-2	10*3/uL	1		0		0	10*9/L	1		0		0		0	1	1	yes	0
1839-0	umol/L	1	mol/L	1		0		0		0		0		0	1	1	yes	0
48425-3	ug/L	1	ng/L	1		0		0		0		0		0	1	1	yes	0
57845-0	10*3/uL	1	/uL	1		0		0		0		0		0	1	1	yes	0
29262-3	10*3/uL	1	10*9/L	1		0		0		0		0		0	1	1	yes	0
805-2	10*3/uL	1	10*6/L	1		0		0		0		0		0	1	1	yes	0
80515-0	mg/mL	1	mg/L	1		0		0		0		0		0	1	1	yes	0
89579-7	ng/L	1	pg/mL	1		0		0		0		0		0	1	1	yes	0
2991-8	ng/dL	0	pg/mL	4		0		0		0		0		0	4	1	yes	0
41761-8	ug/mL	0	mg/L	3		0		0		0		0		0	3	1	yes	0
11253-2	ng/mL	0	ug/L	2		0		0		0		0		0	2	1	yes	0
6781-9	mg/dL	0	mg/L	2		0		0		0		0		0	2	1	yes	0
2871-2	g/dL	0	g/L	2		0		0		0		0		0	2	1	yes	0
49563-0	ng/mL	0	ng/L	1		0		0		0		0		0	1	1	yes	0
30412-1	10*3/uL	0		0		0	10*9/L	1		0		0		0	1	1	yes	0
71427-9	ug/mL	0	mg/L	1		0		0		0		0		0	1	1	yes	0
74442-5	umol/L	0	nmol/L	1		0		0		0		0		0	1	1	yes	0
30004-6	mg/dL	0	g/L	1		0		0		0		0		0	1	1	yes	0
30364-4	/uL	0	10*9/L	1		0		0		0		0		0	1	1	yes	0
46977-5	ng/mL	0	ug/L	1		0		0		0		0		0	1	1	yes	0
753-4	10*3/uL	0	10*9/L	1		0		0		0		0		0	1	1	yes	0
24373-3	ng/mL	0	ug/L	1		0		0		0		0		0	1	1	yes	0
2098-2	U/L	8	kU/L	3	U/L	1		0		0		0		0	4	2	yes	0
5370-2	[IU]/mL	2	U/mL	2		0	[iU]/mL	1	[IU]/L	1		0		0	4	3	no	1
57416-0	m[IU]/mL	1	[IU]/mL	1	[IU]/L	1	U/L	1		0		0		0	3	3	no	1
33218-9	/[HPF]	1	/L	1	/uL	1	{CeLLs}/uL	1		0		0		0	3	3	no	2
83102-4	k[IU]/L	0	[IU]/mL	1	U/mL	1	[IU]/L	1		0		0		0	3	3	no	1
2132-9	pg/mL	9	ng/L	1	pmol/L	1		0		0		0		0	2	2	no	1
718-7	g/dL	8	mmol/L	1	g/L	1		0		0		0		0	2	2	no	1
2164-2	mL/min	7	mL/min/{1.73_m2}	2	mL/s	1		0		0		0		0	3	2	no	2
83084-4	[arb'U]/mL	5	U/mL	1	kU/L	1		0		0		0		0	2	2	no	1
3016-3	m[IU]/L	4	mU/L	5	uU/mL	1		0		0		0		0	6	2	no	1
11572-5	[IU]/mL	3	U/mL	3		0	[iU]/mL	1		0		0		0	4	2	no	1
8099-4	[IU]/mL	3		0	U/mL	2	kU/L	1		0		0		0	3	2	no	1
9318-7	ug/mg{creat}	3	mg/g	2		0		0	mg/g{creat}	1		0		0	3	2	no	1
8098-6	[IU]/mL	3	kU/L	1	U/mL	1		0		0		0		0	2	2	no	1
21198-7	[IU]/mL	3		0	[IU]/L	1	U/L	1		0		0		0	2	2	no	1
3092-4	mg/dL	3	mmol/L	1	mg/L	1		0		0		0		0	2	2	no	1
28540-3	g/dL	3	g/L	1	mmol/L	1		0		0		0		0	2	2	no	1
32218-0	[arb'U]/mL	3	U/mL	1	[iU]/mL	1		0		0		0		0	2	2	no	1
1754-1	g/dL	2	mg/L	7	mg/d	1		0		0		0		0	8	2	no	1
10501-5	m[IU]/mL	2	U/L	3		0	mU/mL	2		0		0		0	5	2	no	1
15067-2	m[IU]/mL	2	U/L	3		0	mU/mL	2		0		0		0	5	2	no	1
8122-4	/uL	2	%	1		0	{CeLLs}/uL	1		0		0		0	2	2	no	2
43171-8	U/mL	2	ng/mL	1	kU/L	1		0		0		0		0	2	2	no	1
14135-8	/uL	2		0	10*9/L	1	{CeLLs}/uL	1		0		0		0	2	2	no	1
2890-2	mg/g{creat}	2		0		0	mg/g	1	g/g{creat}	1		0		0	2	2	no	1
83098-4	[IU]/mL	1	m[IU]/mL	1	U/L	1		0		0		0		0	2	2	no	1
46702-7	/[HPF]	1		0	/L	1	/uL	1		0		0		0	2	2	no	1
50384-7	mL/min/{1.73_m2}	1	mL/min/m2	1	mL/min	1		0		0		0		0	2	2	no	2
33342-7	/[HPF]	1	/uL	1	{CeLLs}/uL	1		0		0		0		0	2	2	no	1
24108-3	[arb'U]/mL	0	U/mL	5	kU/L	1		0		0		0		0	6	2	no	1
83103-2	[IU]/mL	0	U/L	1	[IU]/L	1		0		0		0		0	2	2	no	1
3015-5	m[IU]/L	0	mU/L	1	uU/mL	1		0		0		0		0	2	2	no	1
48065-7			mg/L	3		0		0		0		0		0	3	1	no	1
48066-5			mg/L	1		0		0		0		0		0	1	1	no	1
2692-2	mosm/kg	12	mmol/kg	1		0		0		0		0		0	1	1	no	1
2695-5	mosm/kg	11	mmol/kg	1		0		0		0		0		0	1	1	no	1
62238-1	mL/min/{1.73_m2}	8	mL/min	2		0	0	0	0	0		0		0	2	1	no	1
13978-2	%	8	g/L	1		0		0		0		0		0	1	1	no	1
13981-6	%	8	g/L	1		0		0		0		0		0	1	1	no	1
13983-2	%	8	g/L	1		0		0		0		0		0	1	1	no	1
2705-2	mm[Hg]	6	kPa	1		0		0		0		0		0	1	1	no	1
10835-7	mg/dL	5	nmol/L	1		0		0		0		0		0	1	1	no	1
2021-4	mm[Hg]	5	kPa	1		0		0		0		0		0	1	1	no	1
28539-5	pg	4	fmol	2		0		0		0		0		0	2	1	no	1
32732-0	%	4	g/L	1		0		0		0		0		0	1	1	no	1
798-9	/uL	3		0	{CeLLs}/uL	1		0		0		0		0	1	1	no	1
5124-3	[arb'U]/mL	3		0	U/mL	1		0		0		0		0	1	1	no	1
16135-6	[arb'U]/mL	2	U/mL	5		0		0		0		0		0	5	1	no	1
15081-3	m[IU]/L	2	mU/L	3		0		0		0		0		0	3	1	no	1
11557-6	mm[Hg]	2	kPa	2		0		0		0		0		0	2	1	no	1
3274-8	[arb'U]/mL	2	U/mL	2		0		0		0		0		0	2	1	no	1
9728-7	/uL	2		0		0	{CeLLs}/uL	1		0		0		0	1	1	no	1
30405-5	/uL	2	{ceLLs}/[HPF]	1		0		0		0		0		0	1	1	no	1
20409-9	/uL	2		0	{CeLLs}/uL	1		0		0		0		0	1	1	no	1
24467-3	/uL	2		0	{CeLLs}/uL	1		0		0		0		0	1	1	no	1
20408-1	/uL	2	{CeLLs}/uL	1		0		0		0		0		0	1	1	no	1
11556-8	mm[Hg]	1	kPa	2		0		0		0		0		0	2	1	no	1
26476-2	10*3/uL	1	%	1		0		0		0		0		0	1	1	no	1
51487-7	/uL	1		0	{CeLLs}/uL	1		0		0		0		0	1	1	no	1
33219-7	/[HPF]	1	/uL	1		0		0		0		0		0	1	1	no	1
27416-7	[arb'U]/mL	1	U/mL	1		0		0		0		0		0	1	1	no	1
53027-9	[arb'U]/mL	0	U/mL	3		0		0		0		0		0	3	1	no	1
20433-9	m[IU]/mL	0	U/L	1		0		0		0		0		0	1	1	no	1
11580-8	m[IU]/L	0	mU/L	1		0		0		0		0		0	1	1	no	1
26507-4	10*3/uL	0		0	%	1		0		0		0		0	1	1	no	1
83111-5	u[IU]/mL	0	mU/L	1		0		0		0		0		0	1	1	no	1
31112-6	%	0	[ppth]	1		0		0		0		0		0	1	1	no	1
54347-0	umol/L	0	g/L	1		0		0		0		0		0	1	1	no	1
14918-7	pmol/L	0	ng/mL	1		0		0		0		0		0	1	1	no	1
66483-9	[arb'U]/mL	0	[IU]/mL	1		0		0		0		0		0	1	1	no	1
42200-6	[arb'U]/mL	0	U/mL	1		0		0		0		0		0	1	1	no	1
